# Supplementary material for: Prolactin in Pregnancies Affected by Pre-Existing Maternal Metabolic Conditions: A Systematic Review
Source: Int J Mol Sci. 2023 Feb 2;24(3):2840. doi: 10.3390/ijms24032840 (PMC9917765; doi:10.3390/ijms24032840)
Supplement: Supplementary file 1 [file ijms-24-02840-s001.zip]

Archive with 2 entries (2 files):
- Supplementary material PRL 1.pdf
- Supplementary material PRL 2.pdf
